# Supplementary material for: New Derivatives of 4-Piperidinylphenyl-Linked Thiazoles as VEGFR2 Inhibitors with Potential Cytotoxicity Against Renal Cancer
Source: Biomolecules. 2026 Feb 28;16(3):370. doi: 10.3390/biom16030370 (PMC13023839; doi:10.3390/biom16030370)
Supplement: Supplementary file 1 [file biomolecules-16-00370-s001.zip]

Archive with 1 entries (1 files):
- biomolecules-4153155-SupM.pdf
